# Supplementary material for: Focal Chromosomal Copy Number Aberrations Identify CMTM8 and GPR177 as New Candidate Driver Genes in Osteosarcoma
Source: PLoS One. 2014 Dec 31;9(12):e115835. doi: 10.1371/journal.pone.0115835 (PMC4281204; doi:10.1371/journal.pone.0115835)
Supplement: S1 Fig — Genes in focal losses with underexpression (FC<0.75, A) and in focal gains with overexpression (FC>1.5, B) in more than 35% of osteosarcomas in the validation dataset. Green: expression fold change (FC) <0.75 of the gene in the tumor relative to osteoblasts (underexpression). Red: expression fold change (FC) >1.50 of the gene in the tumor relative to osteoblasts (overexpression). For each gene, the number (n) and fraction (%) of osteosarcomas with the indicated fold change (FC) are given. (XLSX) [file pone.0115835.s001.xlsx]

## Sheet: Blad2
	Gene	OXSR1	BSG	NT5E	DOCK5	PLEKHG7	CMTM8	NETO2	ODZ3	PTEN	ERBB4			Gene	CD83	RTN1	GPR177	MYC	POP4
	CHROM.	3	19	6	8	12	3	16	4	10	2			CHROM.	6	14	1	8	19
Osteoblasts	GSM825623	1.06032	0.879198	0.708424	0.964921	1.0255	0.843092	0.752492	1.00588	0.942104	0.99299		Osteoblasts	GSM825623	1.12471	0.926755	0.952612	0.754179	1.00458
	GSM825624	1.17333	0.667401	1.26475	0.888194	0.99064	0.880022	1.21377	1.00724	1.00959	1.00278			GSM825624	1.04318	0.987048	0.93042	1.36336	0.88006
	GSM825625	0.76636	1.4534	1.02683	1.14688	0.983861	1.27689	1.03374	0.98688	1.04831	1.00423			GSM825625	0.832116	1.0862	1.11697	0.882465	1.11536
Average	OB-AV	1	1	1	1	1	1	1	1	1	1		Average	OB-AV	1	1	1	1	1
osteosarcoma samples	GSM825626	0.476151	0.610601	0.223509	0.583947	1.01109	0.612756	0.443086	0.944943	0.866519	1.02861		osteosarcoma samples	GSM825626	3.9061	2.33001	1.22073	0.447345	2.30807
	GSM825627	0.367583	0.707855	0.33944	0.599477	0.973697	1.25991	0.664801	0.895434	0.699295	0.986961			GSM825627	1.88196	1.63269	1.44275	0.261807	2.33756
	GSM825628	0.550004	0.788639	0.180735	0.60063	1.01939	0.419903	0.65809	0.912133	1.31074	1.02387			GSM825628	2.10653	2.39191	0.885339	0.38255	1.68803
	GSM825629	0.577275	0.354061	0.547984	0.619974	1.0171	1.10424	0.816943	0.888108	1.14502	0.977835			GSM825629	1.64228	2.50551	3.02505	0.701912	0.86489
	GSM825630	0.441912	0.669271	0.412927	0.631802	0.99021	0.524291	0.59644	0.994852	0.893973	0.962603			GSM825630	1.4011	2.26772	3.13487	0.674788	1.16304
	GSM825631	0.60297	0.52278	0.189253	0.59403	1.0035	1.02274	0.788713	0.947939	0.845569	0.959637			GSM825631	1.27833	4.52233	1.34971	0.573847	1.2787
	GSM825632	0.52067	0.492215	1.3047	0.623914	1.01916	0.400449	0.593337	0.897595	1.09858	0.999993			GSM825632	2.37789	2.70181	1.35365	0.554107	0.711306
	GSM825633	0.400656	0.340374	0.190954	0.710917	1.03348	0.56593	0.59499	0.965071	0.673452	1.02501			GSM825633	1.04777	1.85075	0.660978	0.328851	0.996603
	GSM825634	0.407261	1.74	0.26635	0.617723	0.980179	0.582171	0.643282	1.02721	1.55199	1.02376			GSM825634	1.56991	2.45917	0.766601	0.189627	1.01873
	GSM825635	0.648275	0.704658	0.180242	0.632083	1.01963	0.807317	0.479328	0.926677	0.949626	0.990806			GSM825635	1.61282	3.17927	0.747586	0.228556	0.974359
	GSM825636	0.722734	0.960227	0.242759	0.71583	1.00774	1.93731	0.584513	1.03834	1.08639	1.03164			GSM825636	1.10551	2.29116	0.656294	0.480306	0.612756
	GSM825637	0.427397	0.37492	0.192241	0.646451	1.00431	0.967216	0.801694	0.952436	1.24536	1.00845			GSM825637	1.46747	1.5399	1.01478	0.209198	1.05809
	GSM825638	0.792636	0.336377	0.175858	0.601542	1.01478	1.97975	0.511841	0.971544	0.994796	0.969428			GSM825638	1.23209	2.53708	0.682673	0.330445	2.02889
	GSM825639	0.905401	0.449779	0.275543	0.596361	1.02316	1.72609	1.07246	1.09522	0.893437	0.977691			GSM825639	1.89911	2.16153	0.816459	0.277663	0.810863
	GSM825640	0.621718	0.75301	0.21405	0.711506	1.00815	0.401029	0.394473	0.964709	0.6726	1.00229			GSM825640	4.38397	1.38188	0.852958	0.370513	0.792514
	GSM825641	0.526163	0.376019	0.356683	0.660919	1.00005	0.370273	1.43816	0.927354	0.889593	1.00803			GSM825641	2.08845	2.1624	2.45772	0.44618	0.558717
	GSM825642	0.420336	1.20212	0.178701	0.615382	1.02398	0.978117	0.597965	0.989329	1.15061	1.00207			GSM825642	1.22374	1.55437	0.701575	0.209293	3.48685
	GSM825643	0.802757	0.809476	0.179022	0.679609	1.05947	1.12362	0.595817	1.01934	1.00874	0.987417			GSM825643	1.76035	2.74819	0.689081	0.293657	1.30985
	GSM825644	0.58963	1.03196	0.228608	0.596324	0.992346	0.659302	0.465601	1.06968	1.12216	1.02224			GSM825644	1.40941	2.80734	1.08906	0.238733	1.24159
	GSM825645	0.467591	0.462593	0.789922	0.647105	1.00027	0.5863	0.574161	0.944956	1.25779	0.987123			GSM825645	2.2249	3.02767	1.38166	0.312591	0.861989
	GSM825646	0.533487	0.737552	0.250075	0.820717	0.964904	0.44574	1.06857	0.90349	0.888085	1.04892			GSM825646	2.58426	3.65926	1.09783	0.579494	0.63176
	GSM825647	0.47025	0.500159	0.21525	0.591093	1.01875	0.681907	0.556101	0.932749	0.889723	0.99387			GSM825647	1.32967	2.36637	0.776131	0.259194	0.961583
	GSM825648	0.685312	1.0325	0.265079	0.609494	1.02777	0.585859	0.871001	0.963545	0.852199	1.00281			GSM825648	1.47601	2.04485	0.675793	0.225417	0.843394
	GSM825649	0.830123	0.516183	0.259194	0.682211	1.00093	0.402477	1.2987	0.91602	1.03364	0.969574			GSM825649	2.57048	1.07396	0.693967	0.524601	1.01035
	GSM825650	0.693007	0.580198	0.17323	0.767473	1.06166	0.576346	0.722438	1.02005	1.00242	1.02679			GSM825650	1.14144	1.89994	0.610467	0.405724	0.60598
	GSM825651	0.487065	0.288874	0.253598	0.612977	1.00047	0.58525	0.41028	0.980094	1.56343	1.00441			GSM825651	1.42435	2.22741	0.701306	0.345879	1.03114
	GSM825652	0.542907	0.61172	0.423746	0.634549	0.995862	0.497667	1.21944	0.888198	1.00775	1.01922			GSM825652	1.19455	1.46806	3.78228	0.379106	0.911266
	GSM825653	0.335901	0.17655	0.323403	0.617526	0.995836	0.608066	1.01557	0.840019	0.834711	0.993775			GSM825653	1.11164	2.44033	2.19539	0.728457	3.1203
	GSM825654	0.512805	0.213773	0.259659	0.590817	1.00079	0.447814	0.71324	0.881112	0.888332	1.10685			GSM825654	1.37246	4.57748	3.91902	1.12547	1.1486
	GSM825655	0.3936	0.218174	0.635393	0.640738	1.0133	0.596649	0.69346	0.813645	1.20825	0.979042			GSM825655	1.13838	1.86041	2.39945	0.360381	0.565021
	GSM825656	0.602345	0.447412	0.455403	0.603804	1.00589	0.925778	0.654242	0.870143	0.879158	1.00516			GSM825656	4.45213	1.39468	3.07329	0.751374	0.663093
	GSM825657	0.396532	0.476489	0.264955	0.61788	0.994374	0.525259	1.23227	0.8174	0.950646	0.97543			GSM825657	2.38761	1.78156	4.37981	0.373904	0.739134
	GSM825658	0.570688	0.267276	0.208074	0.631765	1.00289	0.413443	0.772804	0.847624	1.09893	0.97663			GSM825658	1.09534	1.54081	2.66213	1.09737	7.92373
	GSM825659	0.589479	1.20978	0.217549	0.652135	0.984687	0.920705	0.442372	0.961622	1.16834	1.0121			GSM825659	1.66694	1.9975	0.641306	0.196407	1.85564
	GSM825660	0.458066	1.07526	0.205953	0.604486	0.970059	0.904647	0.847994	1.03068	1.97374	1.01557			GSM825660	1.67199	1.58066	0.654879	0.481258	1.19291
	GSM825661	0.710874	1.01068	0.241488	0.681044	1.01775	0.71695	0.886279	0.960057	0.75323	1.04053			GSM825661	1.22951	2.84331	1.21409	0.525925	0.768753
	GSM825662	0.60677	0.364177	0.434906	0.588527	0.999046	0.475604	0.416346	0.961637	0.730298	0.980232			GSM825662	1.07081	1.01764	1.09113	1.0985	0.920804
	GSM825663	0.414584	0.314238	0.303353	0.605976	0.982573	0.452404	1.22638	0.896518	1.00595	1.04918			GSM825663	1.65557	1.08101	2.03395	0.555982	0.971077
	GSM825664	0.874739	0.531928	0.454296	0.667058	1.01299	0.601989	0.660212	0.878408	0.767657	1.02446			GSM825664	1.25861	1.37727	6.31442	0.497207	0.349528
	GSM825665	0.225536	0.253654	0.488943	0.615016	0.99689	0.5722	0.723327	0.862541	0.773449	1.00421			GSM825665	3.00885	1.91306	1.66718	0.565858	0.984249
	GSM825666	0.563151	0.850466	0.249688	0.615225	1.00589	0.69251	0.800534	0.8922	0.834327	1.01589			GSM825666	1.14985	3.50544	1.00506	0.714955	0.559277
	GSM825667	0.412351	0.587522	0.292661	0.609828	1.01148	0.412313	1.38038	0.852765	0.902353	1.04764			GSM825667	2.77122	1.23071	2.07772	0.69236	0.584715
	GSM825668	0.49976	0.30204	0.394446	0.73184	0.990745	0.435304	0.836052	0.946353	0.685448	1.05835			GSM825668	1.30292	2.18369	1.86986	0.420344	0.533779
	GSM825669	0.578703	0.328515	0.459732	0.670517	1.00769	1.0006	0.718716	0.916927	0.867931	0.977055			GSM825669	1.05049	1.59292	1.82237	0.478655	0.6029
	GSM825670	0.554986	0.903415	0.234475	0.667694	0.968724	0.412897	0.607415	1.08659	1.21052	0.995635			GSM825670	2.20059	1.02108	0.68088	0.570981	2.04219
	GSM825671	0.578537	0.592704	0.203067	0.62094	0.982106	0.550851	0.730015	1.13794	0.578173	1.00255			GSM825671	1.42621	1.69141	1.52325	0.998166	1.8275
	GSM825672	0.486425	0.475544	0.17319	0.660412	0.982389	0.741334	0.457631	0.935665	1.14885	1.00707			GSM825672	2.13633	1.48929	0.780908	0.237514	0.766366
	GSM825673	0.814747	0.370936	0.193987	0.751769	0.965841	0.829002	0.614892	0.938446	1.62304	0.994071			GSM825673	1.93421	5.99281	0.612393	0.17707	1.01111
	GSM825674	0.947978	0.561547	0.246714	0.859745	0.964376	1.6999	0.438423	1.15946	0.895318	0.994093			GSM825674	2.09832	18.0607	0.589706	0.148484	1.04792
	GSM825675	0.566485	0.218332	0.202048	0.639609	0.94391	0.864417	0.481099	1.20177	1.07405	0.986791			GSM825675	1.49719	1.94339	0.64634	0.190738	0.998577
	GSM825676	0.706206	0.686175	0.448673	0.656083	1.01578	0.967614	0.607145	0.895295	0.852172	0.977798			GSM825676	1.13736	2.54025	1.28479	0.323657	0.918632
	GSM825677	0.606041	0.530629	0.213432	0.60466	0.980341	0.594517	0.859716	0.870062	0.671817	1.0189			GSM825677	1.12813	1.31702	2.53044	1.46994	0.910745
	GSM825678	0.602426	0.627577	0.266723	0.623871	1.00991	0.39104	0.61543	0.911103	0.995667	0.997788			GSM825678	2.1865	1.23703	2.77502	0.253561	2.8521
	GSM825679	0.46799	1.12405	0.241272	0.60186	0.963968	0.569886	0.86018	0.929114	0.452037	1.00098			GSM825679	1.13363	1.25542	1.86418	0.314361	0.71834
	GSM825680	0.518039	0.396405	0.329374	0.632935	1.00826	0.548911	0.471788	0.979669	1.19762	0.982568			GSM825680	1.61378	1.74856	1.90784	0.345865	0.930068
	GSM825681	0.637864	0.697105	0.27809	0.65259	1.0076	1.16723	0.625456	0.852446	2.32496	1.09529			GSM825681	2.03603	1.29409	6.44121	0.169152	0.534132
	GSM825682	0.522846	1.25551	1.5725	0.627649	1.01269	0.338466	0.31491	0.924457	0.651858	0.985591			GSM825682	1.70843	1.48112	2.18764	0.924628	2.96796
	GSM825683	0.525279	0.180807	0.335157	0.601246	1.00647	3.46791	0.63384	0.824994	1.51144	0.999952			GSM825683	1.20054	1.68539	5.69872	0.315252	0.691734
	GSM825684	0.874058	0.33061	0.802677	0.664556	0.993173	0.704171	1.09403	0.854657	0.751103	1.07686			GSM825684	1.35552	3.41165	2.92696	0.254993	0.58957
	GSM825685	0.662503	0.325868	0.234626	0.596529	0.999122	1.27691	0.632829	0.85338	0.757051	1.0173			GSM825685	1.54262	1.54481	1.04368	0.174473	3.01519
	GSM825686	0.459649	0.77089	0.443652	0.582012	0.984028	0.322006	0.679809	0.909178	0.408809	1.10283			GSM825686	1.78475	1.01288	1.67985	1.47413	7.17526
	GSM825687	0.404754	0.614005	0.442609	0.598132	0.999309	0.525146	0.605131	0.894734	0.845101	1.02288			GSM825687	1.74498	1.49817	1.07104	0.883798	0.67089
	GSM825688	0.467557	0.486279	0.226239	0.625069	0.99214	0.482815	0.940828	0.857203	0.715403	0.994625			GSM825688	2.22107	2.07973	2.47191	0.291141	0.764291
	GSM825689	0.540185	0.770737	0.515233	0.575538	0.998102	0.454086	0.699258	0.890362	0.800944	0.996763			GSM825689	1.43639	1.89071	5.96632	0.523173	1.38185
	GSM825690	0.556336	0.233694	0.250959	0.614245	0.999689	0.577316	0.591311	0.886789	1.11449	1.06137			GSM825690	2.13249	1.96554	1.0301	0.241677	0.897606
	GSM825691	0.566146	0.42522	0.596808	0.637899	1.00781	0.605656	0.662209	0.897511	1.19677	1.00846			GSM825691	1.00816	1.37554	1.75814	0.357756	0.710058
	GSM825692	0.495433	0.465693	0.400349	0.622569	1.01773	0.554963	1.17144	0.856931	0.826654	0.985809			GSM825692	1.22527	1.38316	3.68514	3.07148	0.606234
	GSM825693	0.346644	0.251387	0.298809	0.622344	1.00814	0.508113	0.916621	0.838922	0.840532	1.02589			GSM825693	1.81525	2.0046	7.15058	0.278858	0.61891
	GSM825694	0.649401	0.816192	0.293647	0.620494	0.998694	0.400611	0.783066	0.897384	0.88146	1.02177			GSM825694	1.65849	1.89976	1.15532	0.449504	0.629145
	GSM825695	0.671323	0.911953	0.203519	0.698311	1.03163	0.756167	0.91714	0.937208	1.14618	1.01319			GSM825695	0.879615	1.39089	1.25793	0.255242	0.512576
	GSM825696	0.417348	0.771388	0.809236	0.645106	1.01212	0.386005	0.624883	0.907543	1.22345	0.997684			GSM825696	2.11153	1.52782	2.1266	1.6744	0.555989
	GSM825697	0.578251	1.73845	0.17547	0.701409	1.00335	0.761504	3.00869	0.905876	1.05518	0.998421			GSM825697	0.977189	1.68236	1.34729	0.165201	0.601696
	GSM825698	0.501972	0.875467	0.297729	0.816038	0.9832	1.0393	0.489227	1.09759	1.63993	0.989391			GSM825698	0.898577	1.29879	0.706588	0.429376	0.866683
	GSM825699	0.442504	0.952087	0.199434	0.674456	0.992474	0.884549	0.925614	1.14135	1.03379	1.07318			GSM825699	0.851009	5.5633	0.690876	0.163708	0.783942
	GSM825700	0.494963	0.314453	0.255681	0.628204	1.00451	0.513489	0.633425	0.97961	1.73588	0.980737			GSM825700	1.78247	1.73887	0.899867	0.250175	0.703472
	GSM825701	0.738647	1.59823	0.17585	0.658375	1.02832	1.05312	0.497124	0.894951	0.901943	0.998951			GSM825701	1.2806	1.9762	0.693109	0.141367	1.31513
	GSM825702	0.713353	0.575175	0.313091	0.90541	0.958226	0.465747	0.351592	1.08819	1.06622	0.998006			GSM825702	1.68959	5.44769	0.605767	0.148478	1.10082
	GSM825703	0.974734	0.36047	0.68441	0.859659	1.00348	0.710599	0.939365	1.03614	0.95924	0.987348			GSM825703	1.51599	1.86359	0.615822	0.183084	0.91686
	GSM825704	0.568876	0.768685	0.192077	0.714535	1.02986	1.15526	0.951946	0.979273	0.897329	1.02306			GSM825704	2.85732	4.57971	0.62954	0.293348	0.697134
	GSM825705	0.598803	0.293415	1.2176	0.688546	1.00054	2.19046	0.452077	0.914253	1.10279	0.980705			GSM825705	1.27263	3.92511	1.73288	0.26952	0.534296
	GSM825706	0.503665	0.658272	0.250581	0.582625	1.01574	0.808647	1.09494	0.873553	0.857645	1.04203			GSM825706	1.37804	2.02932	1.90596	0.356229	0.7076
	GSM825707	0.663418	0.7327	0.37849	0.791904	0.999008	0.513926	0.821307	0.900736	0.93549	0.992988			GSM825707	1.54921	2.10181	1.76888	0.285446	0.640398
	GSM825708	0.575883	0.589208	0.217648	0.668724	1.01684	0.371872	1.37001	0.925714	0.451317	0.986979			GSM825708	2.14129	1.04066	1.97884	1.56374	1.87978
	GSM825709	0.54907	0.334279	0.218202	0.66808	1.01997	0.529242	0.660551	1.06383	1.28387	0.998428			GSM825709	1.19783	2.05849	0.969449	0.218207	1.37782
	n (%)	75 (89.29)	59 (70.24)	78 (92.86)	76 (90.48)	0 (0.00)	55 (65.48)	51 (60.71)	0 (0.00)	12 (14.29)	0 (0.00)			n (%)	43 (51.19)	62 (73.81)	36 (42.86)	3 (3.57)	15 (17.86)
	Gene	OXSR1	BSG	NT5E	DOCK5	PLEKHG7	CMTM8	NETO2	ODZ3	PTEN	ERBB4			Gene	CD83	RTN1	GPR177	MYC	POP4
